# Supplementary material for: Combined Effects of Biochar and Wood Distillate on Growth, Yield, and Fruit Quality of Soilless-Grown Highbush Blueberry Plants (Vaccinium corymbosum L.)
Source: Plants (Basel). 2025 Dec 11;14(24):3773. doi: 10.3390/plants14243773 (PMC12737149; doi:10.3390/plants14243773)
Supplement: Supplementary file 1 [file plants-14-03773-s001.zip]

Archive with 1 entries (1 files):
- plants-3981111-supplementary.pdf
